# Supplementary material for: The effect of type 2 diabetes genetic predisposition on non-cardiovascular comorbidities
Source: Nat Commun. 2025 Oct 10;16:9042. doi: 10.1038/s41467-025-64927-5 (PMC12514310; doi:10.1038/s41467-025-64927-5)
Supplement: Supplementary file 5 — Supplementary Data 3 [file 41467_2025_64927_MOESM5_ESM.xlsx]

## Sheet: inverse_ivs_all_analysis_result
Supplementary Data 3: Results of the leave-one-cluster-out Mendelian randomization analysis using genetic predisposition for type 2 diabetes as the exposure and non-cardiovascular comorbidities as the outcome. All statistical tests were two-sided.
DiffDirection=FALSE if direction of effect consistent across different MR methods; FlagPleiotropy=FALSE if no evidence of pleiotropy (MR-Egger intercept test); FlagHeterogeneity=FALSE if no evidence of heterogeneity (I2)
exposure	outcome	ancestry	cluster	method	nsnp	beta	standard_error	twoFC_beta	twoFC_standard_error	odds_ratio	ci_lower	ci_upper	p_value	p_value_fdr
Type 2 diabetes	Alzheimer's disease	EUR	without Body fat	Inverse variance weighted	774	-0.044832	0.0441929	-0.0310752	0.0306322	0.969403	0.912913	1.02939	0.310363	0.457376
Type 2 diabetes	Alzheimer's disease	EUR	without Obesity	Inverse variance weighted	771	-0.0301299	0.0451765	-0.0208845	0.031314	0.979332	0.921033	1.04132	0.504812	0.649873
Type 2 diabetes	Alzheimer's disease	EUR	without Metabolic syndrome	Inverse variance weighted	838	-0.0246141	0.0432822	-0.0170612	0.0300009	0.983084	0.926943	1.04262	0.569567	0.671006
Type 2 diabetes	Alzheimer's disease	EUR	without Residual glycaemic	Inverse variance weighted	714	-0.0205283	0.0463008	-0.0142291	0.0320933	0.985872	0.925768	1.04988	0.6575	0.735478
Type 2 diabetes	Alzheimer's disease	EUR	without Beta cell -PI	Inverse variance weighted	910	-0.0285038	0.0405891	-0.0197573	0.0281342	0.980437	0.927836	1.03602	0.482522	0.649873
Type 2 diabetes	Alzheimer's disease	EUR	without Beta cell +PI	Inverse variance weighted	897	-0.0368989	0.0445841	-0.0255764	0.0309033	0.974748	0.917459	1.03561	0.407883	0.578264
Type 2 diabetes	Alzheimer's disease	EUR	without Lipodystrophy	Inverse variance weighted	936	-0.0299642	0.0394509	-0.0207696	0.0273453	0.979445	0.928332	1.03337	0.447535	0.626549
Type 2 diabetes	Asthma	AFR	without Body fat	Inverse variance weighted	174	0.0750259	0.0567547	0.052004	0.0393393	1.05338	0.975211	1.13781	0.186191	0.311244
Type 2 diabetes	Asthma	AFR	without Obesity	Inverse variance weighted	185	0.0563964	0.0544929	0.039091	0.0377716	1.03987	0.965662	1.11977	0.300701	0.449047
Type 2 diabetes	Asthma	AFR	without Metabolic syndrome	Inverse variance weighted	188	0.0737451	0.0544705	0.0511162	0.037756	1.05245	0.977374	1.13328	0.175783	0.302887
Type 2 diabetes	Asthma	AFR	without Residual glycaemic	Inverse variance weighted	171	0.125861	0.0540294	0.0872399	0.0374504	1.09116	1.01393	1.17427	0.0198336	0.0528896
Type 2 diabetes	Asthma	AFR	without Beta cell -PI	Inverse variance weighted	212	0.083059	0.0509654	0.0575721	0.0353266	1.05926	0.9884	1.1352	0.103163	0.19257
Type 2 diabetes	Asthma	AFR	without Beta cell +PI	Inverse variance weighted	200	0.092015	0.0556403	0.0637799	0.0385669	1.06586	0.988258	1.14955	0.0981791	0.186374
Type 2 diabetes	Asthma	AFR	without Lipodystrophy	Inverse variance weighted	214	0.075901	0.0509317	0.0526106	0.0353032	1.05402	0.983553	1.12953	0.136159	0.245964
Type 2 diabetes	Asthma	AMR	without Body fat	Inverse variance weighted	176	-0.0614133	0.049276	-0.0425685	0.0341555	0.958325	0.89627	1.02468	0.21265	0.340591
Type 2 diabetes	Asthma	AMR	without Obesity	Inverse variance weighted	192	-0.0572275	0.0472486	-0.0396671	0.0327503	0.961109	0.901354	1.02483	0.225819	0.351274
Type 2 diabetes	Asthma	AMR	without Metabolic syndrome	Inverse variance weighted	186	-0.0679371	0.0486751	-0.0470904	0.033739	0.954001	0.892955	1.01922	0.162796	0.289416
Type 2 diabetes	Asthma	AMR	without Residual glycaemic	Inverse variance weighted	166	-0.0218263	0.0496055	-0.0151289	0.0343839	0.984985	0.920792	1.05365	0.659938	0.735478
Type 2 diabetes	Asthma	AMR	without Beta cell -PI	Inverse variance weighted	195	-0.0712694	0.0477302	-0.0494002	0.0330841	0.9518	0.892039	1.01556	0.135393	0.245964
Type 2 diabetes	Asthma	AMR	without Beta cell +PI	Inverse variance weighted	180	-0.0643702	0.0531179	-0.044618	0.0368185	0.956363	0.889779	1.02793	0.225575	0.351274
Type 2 diabetes	Asthma	AMR	without Lipodystrophy	Inverse variance weighted	203	-0.0497278	0.0463867	-0.0344687	0.0321528	0.966119	0.907113	1.02896	0.283708	0.432544
Type 2 diabetes	Asthma	EAS	without Body fat	Inverse variance weighted	454	-0.0840281	0.0158716	-0.0582438	0.0110014	0.94342	0.923295	0.963983	1.19518e-07	1.33861e-06
Type 2 diabetes	Asthma	EAS	without Obesity	Inverse variance weighted	500	-0.0950247	0.0150256	-0.0658661	0.010415	0.936256	0.917338	0.955565	2.54585e-10	9.50452e-09
Type 2 diabetes	Asthma	EAS	without Metabolic syndrome	Inverse variance weighted	510	-0.076102	0.0148062	-0.0527499	0.0102628	0.948617	0.929726	0.967892	2.74896e-07	2.36834e-06
Type 2 diabetes	Asthma	EAS	without Residual glycaemic	Inverse variance weighted	389	-0.0808067	0.018157	-0.0560109	0.0125855	0.945529	0.92249	0.969143	8.56898e-06	5.99829e-05
Type 2 diabetes	Asthma	EAS	without Beta cell -PI	Inverse variance weighted	526	-0.0778658	0.0156094	-0.0539725	0.0108196	0.947458	0.927578	0.967765	6.08832e-07	4.87066e-06
Type 2 diabetes	Asthma	EAS	without Beta cell +PI	Inverse variance weighted	542	-0.0708681	0.0160995	-0.049122	0.0111593	0.952065	0.931467	0.973118	1.07313e-05	7.07006e-05
Type 2 diabetes	Asthma	EAS	without Lipodystrophy	Inverse variance weighted	561	-0.0793374	0.0147041	-0.0549925	0.0101921	0.946492	0.927772	0.96559	6.82883e-08	9.56036e-07
Type 2 diabetes	Asthma	EUR	without Body fat	Inverse variance weighted	867	0.0501797	0.00939556	0.0347819	0.00651251	1.03539	1.02226	1.04869	9.25456e-08	1.15168e-06
Type 2 diabetes	Asthma	EUR	without Obesity	Inverse variance weighted	871	0.0180013	0.00924139	0.0124776	0.00640564	1.01256	0.999923	1.02535	0.0514265	0.108675
Type 2 diabetes	Asthma	EUR	without Metabolic syndrome	Inverse variance weighted	939	0.0573571	0.00919216	0.0397569	0.00637152	1.04056	1.02764	1.05363	4.38181e-10	1.22691e-08
Type 2 diabetes	Asthma	EUR	without Residual glycaemic	Inverse variance weighted	794	0.0511839	0.00995577	0.035478	0.00690082	1.03611	1.0222	1.05022	2.73097e-07	2.36834e-06
Type 2 diabetes	Asthma	EUR	without Beta cell -PI	Inverse variance weighted	1013	0.0552445	0.00915269	0.0382926	0.00634416	1.03904	1.0262	1.05204	1.58105e-09	2.9513e-08
Type 2 diabetes	Asthma	EUR	without Beta cell +PI	Inverse variance weighted	1009	0.0722275	0.00988925	0.0500643	0.00685471	1.05134	1.03731	1.06556	2.80087e-13	3.13697e-11
Type 2 diabetes	Asthma	EUR	without Lipodystrophy	Inverse variance weighted	1050	0.054552	0.00898351	0.0378126	0.0062269	1.03854	1.02594	1.05129	1.25968e-09	2.82167e-08
Type 2 diabetes	Asthma	SAS	without Body fat	Inverse variance weighted	93	-0.10874	0.0427738	-0.0753731	0.0296485	0.927397	0.875041	0.982886	0.011015	0.0333427
Type 2 diabetes	Asthma	SAS	without Obesity	Inverse variance weighted	93	-0.137718	0.0424695	-0.0954589	0.0294376	0.908956	0.857995	0.962943	0.00118382	0.00602671
Type 2 diabetes	Asthma	SAS	without Metabolic syndrome	Inverse variance weighted	87	-0.0920123	0.0422505	-0.0637781	0.0292858	0.938213	0.885876	0.993642	0.0294223	0.0748931
Type 2 diabetes	Asthma	SAS	without Residual glycaemic	Inverse variance weighted	73	-0.125155	0.0480135	-0.0867511	0.0332804	0.916905	0.859005	0.978709	0.00914277	0.0292568
Type 2 diabetes	Asthma	SAS	without Beta cell -PI	Inverse variance weighted	91	-0.107146	0.0452297	-0.074268	0.0313508	0.928423	0.873091	0.987261	0.0178395	0.0499506
Type 2 diabetes	Asthma	SAS	without Beta cell +PI	Inverse variance weighted	91	-0.0983904	0.0490058	-0.068199	0.0339682	0.934075	0.873911	0.99838	0.0446718	0.0981029
Type 2 diabetes	Asthma	SAS	without Lipodystrophy	Inverse variance weighted	102	-0.110238	0.0414769	-0.0764111	0.0287496	0.926435	0.875675	0.980138	0.00786499	0.0266933
Type 2 diabetes	Asthma	Meta analysis	without Body fat	Inverse variance weighted		-0.0268588	0.0366877	-0.0186171	0.02543	0.981555	0.933831	1.03172	0.464113	0.634206
Type 2 diabetes	Asthma	Meta analysis	without Obesity	Inverse variance weighted		-0.0447561	0.0342644	-0.0310225	0.0237503	0.969454	0.925359	1.01565	0.191486	0.315389
Type 2 diabetes	Asthma	Meta analysis	without Metabolic syndrome	Inverse variance weighted		-0.0211227	0.0356472	-0.0146411	0.0247088	0.985466	0.938877	1.03437	0.553484	0.671006
Type 2 diabetes	Asthma	Meta analysis	without Residual glycaemic	Inverse variance weighted		-0.0115585	0.0429379	-0.00801177	0.0297623	0.99202	0.935807	1.05161	0.787782	0.832373
Type 2 diabetes	Asthma	Meta analysis	without Beta cell -PI	Inverse variance weighted		-0.022807	0.037918	-0.0158086	0.0262828	0.984316	0.934893	1.03635	0.54752	0.671006
Type 2 diabetes	Asthma	Meta analysis	without Beta cell +PI	Inverse variance weighted		-0.0126394	0.0395365	-0.00876096	0.0274046	0.991277	0.939437	1.04598	0.749204	0.799151
Type 2 diabetes	Asthma	Meta analysis	without Lipodystrophy	Inverse variance weighted		-0.0220857	0.0367013	-0.0153087	0.0254394	0.984808	0.936908	1.03516	0.547328	0.671006
Type 2 diabetes	Back pain	EUR	without Body fat	Inverse variance weighted	830	0.00660144	0.011885	0.00457577	0.00823808	1.00459	0.988496	1.02094	0.578593	0.671006
Type 2 diabetes	Back pain	EUR	without Obesity	Inverse variance weighted	823	-0.0071173	0.0121663	-0.00493334	0.00843301	0.995079	0.978767	1.01166	0.558546	0.671006
Type 2 diabetes	Back pain	EUR	without Metabolic syndrome	Inverse variance weighted	891	0.0247483	0.0121512	0.0171542	0.0084226	1.0173	1.00065	1.03424	0.0416811	0.0933657
Type 2 diabetes	Back pain	EUR	without Residual glycaemic	Inverse variance weighted	769	0.0151593	0.0121692	0.0105076	0.00843502	1.01056	0.993993	1.02741	0.212869	0.340591
Type 2 diabetes	Back pain	EUR	without Beta cell -PI	Inverse variance weighted	972	0.0198603	0.0116991	0.0137661	0.0081092	1.01386	0.997874	1.0301	0.0895851	0.172992
Type 2 diabetes	Back pain	EUR	without Beta cell +PI	Inverse variance weighted	966	0.0276942	0.0125449	0.0191961	0.00869543	1.01938	1.00216	1.0369	0.0272714	0.0710324
Type 2 diabetes	Back pain	EUR	without Lipodystrophy	Inverse variance weighted	1003	0.0195287	0.0114807	0.0135363	0.00795784	1.01363	0.997941	1.02956	0.0889437	0.172992
Type 2 diabetes	Chronic obstructive pulmonary disease	AFR	without Body fat	Inverse variance weighted	174	-0.00736544	0.0802018	-0.00510533	0.0555917	0.994908	0.8922	1.10944	0.926828	0.935178
Type 2 diabetes	Chronic obstructive pulmonary disease	AFR	without Obesity	Inverse variance weighted	185	0.0276008	0.0793725	0.0191314	0.0550168	1.01932	0.915119	1.13538	0.728037	0.791652
Type 2 diabetes	Chronic obstructive pulmonary disease	AFR	without Metabolic syndrome	Inverse variance weighted	188	-0.00450579	0.0787803	-0.00312318	0.0546063	0.996882	0.895698	1.1095	0.95439	0.95439
Type 2 diabetes	Chronic obstructive pulmonary disease	AFR	without Residual glycaemic	Inverse variance weighted	171	0.016859	0.0802714	0.0116858	0.0556399	1.01175	0.907222	1.12833	0.833648	0.864524
Type 2 diabetes	Chronic obstructive pulmonary disease	AFR	without Beta cell -PI	Inverse variance weighted	212	0.0447121	0.0728919	0.0309921	0.0505248	1.03148	0.934226	1.13885	0.53961	0.671006
Type 2 diabetes	Chronic obstructive pulmonary disease	AFR	without Beta cell +PI	Inverse variance weighted	200	0.0568329	0.0776686	0.0393935	0.0538357	1.04018	0.936014	1.15594	0.46433	0.634206
Type 2 diabetes	Chronic obstructive pulmonary disease	AFR	without Lipodystrophy	Inverse variance weighted	214	0.00755126	0.0726217	0.00523414	0.0503375	1.00525	0.910804	1.10948	0.917185	0.933861
Type 2 diabetes	Chronic obstructive pulmonary disease	AMR	without Body fat	Inverse variance weighted	174	-0.167568	0.0713034	-0.116149	0.0494237	0.890343	0.80814	0.980906	0.0187702	0.0512746
Type 2 diabetes	Chronic obstructive pulmonary disease	AMR	without Obesity	Inverse variance weighted	191	-0.140998	0.0684723	-0.0977327	0.0474614	0.906891	0.826333	0.995303	0.0394746	0.0902276
Type 2 diabetes	Chronic obstructive pulmonary disease	AMR	without Metabolic syndrome	Inverse variance weighted	183	-0.206027	0.0705886	-0.142807	0.0489283	0.866922	0.787646	0.954176	0.00351502	0.0135753
Type 2 diabetes	Chronic obstructive pulmonary disease	AMR	without Residual glycaemic	Inverse variance weighted	163	-0.173891	0.0722687	-0.120532	0.0500929	0.886449	0.803552	0.977898	0.0161207	0.0462954
Type 2 diabetes	Chronic obstructive pulmonary disease	AMR	without Beta cell -PI	Inverse variance weighted	192	-0.18203	0.0692176	-0.126174	0.047978	0.881462	0.80235	0.968374	0.00854292	0.0281414
Type 2 diabetes	Chronic obstructive pulmonary disease	AMR	without Beta cell +PI	Inverse variance weighted	177	-0.214051	0.077208	-0.148369	0.0535165	0.862113	0.776265	0.957455	0.00556461	0.0201044
Type 2 diabetes	Chronic obstructive pulmonary disease	AMR	without Lipodystrophy	Inverse variance weighted	200	-0.14448	0.0672957	-0.100146	0.0466459	0.904705	0.82566	0.991318	0.0317981	0.0774214
Type 2 diabetes	Chronic obstructive pulmonary disease	EAS	without Body fat	Inverse variance weighted	453	-0.0384538	0.0156936	-0.0266542	0.010878	0.973698	0.953158	0.994681	0.0142745	0.0420721
Type 2 diabetes	Chronic obstructive pulmonary disease	EAS	without Obesity	Inverse variance weighted	499	-0.0412243	0.014712	-0.0285745	0.0101976	0.97183	0.952598	0.99145	0.00507742	0.0189557
Type 2 diabetes	Chronic obstructive pulmonary disease	EAS	without Metabolic syndrome	Inverse variance weighted	510	-0.028212	0.0150083	-0.0195551	0.0104029	0.980635	0.960842	1.00084	0.0601402	0.122467
Type 2 diabetes	Chronic obstructive pulmonary disease	EAS	without Residual glycaemic	Inverse variance weighted	389	-0.0353769	0.0170379	-0.0245214	0.0118098	0.975777	0.95345	0.998627	0.0378603	0.0883407
Type 2 diabetes	Chronic obstructive pulmonary disease	EAS	without Beta cell -PI	Inverse variance weighted	525	-0.0384591	0.0150546	-0.0266578	0.0104351	0.973694	0.953982	0.993814	0.0106299	0.0330707
Type 2 diabetes	Chronic obstructive pulmonary disease	EAS	without Beta cell +PI	Inverse variance weighted	540	-0.0320175	0.0162161	-0.0221928	0.0112401	0.978052	0.95674	0.999838	0.048333	0.104102
Type 2 diabetes	Chronic obstructive pulmonary disease	EAS	without Lipodystrophy	Inverse variance weighted	560	-0.0307954	0.0142462	-0.0213458	0.0098747	0.97888	0.960117	0.998011	0.0306443	0.0762702
Type 2 diabetes	Chronic obstructive pulmonary disease	EUR	without Body fat	Inverse variance weighted	906	0.0413566	0.0107591	0.0286662	0.00745767	1.02908	1.01415	1.04423	0.000121118	0.000713959
Type 2 diabetes	Chronic obstructive pulmonary disease	EUR	without Obesity	Inverse variance weighted	913	0.00577045	0.0100539	0.00399977	0.00696884	1.00401	0.990387	1.01782	0.566001	0.671006
Type 2 diabetes	Chronic obstructive pulmonary disease	EUR	without Metabolic syndrome	Inverse variance weighted	977	0.0512814	0.0103243	0.0355455	0.00715628	1.03618	1.02175	1.05082	6.79813e-07	5.07594e-06
Type 2 diabetes	Chronic obstructive pulmonary disease	EUR	without Residual glycaemic	Inverse variance weighted	830	0.0464646	0.0113116	0.0322068	0.00784059	1.03273	1.01698	1.04872	3.99617e-05	0.00024865
Type 2 diabetes	Chronic obstructive pulmonary disease	EUR	without Beta cell -PI	Inverse variance weighted	1062	0.05616	0.0103454	0.0389272	0.0071709	1.03969	1.02518	1.05441	5.68325e-08	9.0932e-07
Type 2 diabetes	Chronic obstructive pulmonary disease	EUR	without Beta cell +PI	Inverse variance weighted	1053	0.0705034	0.0111429	0.0488692	0.00772369	1.05008	1.03431	1.0661	2.49672e-10	9.50452e-09
Type 2 diabetes	Chronic obstructive pulmonary disease	EUR	without Lipodystrophy	Inverse variance weighted	1096	0.0525309	0.0101037	0.0364117	0.00700336	1.03708	1.02294	1.05142	2.00181e-07	2.03821e-06
Type 2 diabetes	Chronic obstructive pulmonary disease	Meta analysis	without Body fat	Inverse variance weighted		-0.0277588	0.0400553	-0.0192409	0.0277642	0.980943	0.928989	1.0358	0.488302	0.649873
Type 2 diabetes	Chronic obstructive pulmonary disease	Meta analysis	without Obesity	Inverse variance weighted		-0.0252251	0.0236321	-0.0174847	0.0163805	0.982667	0.951619	1.01473	0.285788	0.432544
Type 2 diabetes	Chronic obstructive pulmonary disease	Meta analysis	without Metabolic syndrome	Inverse variance weighted		-0.03402	0.0507867	-0.0235809	0.0352026	0.976695	0.911578	1.04646	0.502946	0.649873
Type 2 diabetes	Chronic obstructive pulmonary disease	Meta analysis	without Residual glycaemic	Inverse variance weighted		-0.0234806	0.0425587	-0.0162755	0.0294994	0.983856	0.928584	1.04242	0.581139	0.671006
Type 2 diabetes	Chronic obstructive pulmonary disease	Meta analysis	without Beta cell -PI	Inverse variance weighted		-0.0211129	0.0484865	-0.0146344	0.0336083	0.985472	0.922649	1.05257	0.663243	0.735478
Type 2 diabetes	Chronic obstructive pulmonary disease	Meta analysis	without Beta cell +PI	Inverse variance weighted		-0.0194903	0.0579625	-0.0135096	0.0401765	0.986581	0.911872	1.06741	0.736677	0.793344
Type 2 diabetes	Chronic obstructive pulmonary disease	Meta analysis	without Lipodystrophy	Inverse variance weighted		-0.015448	0.0382586	-0.0107077	0.0265188	0.989349	0.93924	1.04213	0.686376	0.753668
Type 2 diabetes	Rheumatoid arthritis	EAS	without Body fat	Inverse variance weighted	423	-0.0724332	0.0239198	-0.0502069	0.0165799	0.951033	0.920624	0.982446	0.00246037	0.010206
Type 2 diabetes	Rheumatoid arthritis	EAS	without Obesity	Inverse variance weighted	463	-0.073975	0.0229977	-0.0512755	0.0159408	0.950017	0.920794	0.980168	0.00129705	0.00605291
Type 2 diabetes	Rheumatoid arthritis	EAS	without Metabolic syndrome	Inverse variance weighted	469	-0.0705665	0.0220232	-0.048913	0.0152653	0.952264	0.924194	0.981186	0.00135441	0.00606774
Type 2 diabetes	Rheumatoid arthritis	EAS	without Residual glycaemic	Inverse variance weighted	359	-0.0855664	0.0257988	-0.0593101	0.0178824	0.942414	0.909955	0.976031	0.000910951	0.00485841
Type 2 diabetes	Rheumatoid arthritis	EAS	without Beta cell -PI	Inverse variance weighted	488	-0.0699429	0.0233794	-0.0484807	0.0162053	0.952676	0.922892	0.983421	0.00277473	0.0110989
Type 2 diabetes	Rheumatoid arthritis	EAS	without Beta cell +PI	Inverse variance weighted	499	-0.0900775	0.0244629	-0.062437	0.0169564	0.939472	0.908763	0.97122	0.000231217	0.00129482
Type 2 diabetes	Rheumatoid arthritis	EAS	without Lipodystrophy	Inverse variance weighted	517	-0.0687814	0.0219406	-0.0476756	0.0152081	0.953443	0.925442	0.982291	0.00171922	0.00740588
Type 2 diabetes	Rheumatoid arthritis	EUR	without Body fat	Inverse variance weighted	777	-0.0209464	0.0347249	-0.0145189	0.0240695	0.985586	0.940169	1.0332	0.54637	0.671006
Type 2 diabetes	Rheumatoid arthritis	EUR	without Obesity	Inverse variance weighted	778	-0.0337742	0.0350415	-0.0234105	0.0242889	0.976861	0.931446	1.02449	0.335129	0.481211
Type 2 diabetes	Rheumatoid arthritis	EUR	without Metabolic syndrome	Inverse variance weighted	846	-0.0317676	0.0238545	-0.0220196	0.0165347	0.978221	0.947027	1.01044	0.182951	0.310463
Type 2 diabetes	Rheumatoid arthritis	EUR	without Residual glycaemic	Inverse variance weighted	718	-0.0236949	0.0352687	-0.0164241	0.0244464	0.98371	0.937687	1.03199	0.501685	0.649873
Type 2 diabetes	Rheumatoid arthritis	EUR	without Beta cell -PI	Inverse variance weighted	918	-0.0069849	0.0324948	-0.00484156	0.0225237	0.99517	0.952193	1.04009	0.829803	0.864524
Type 2 diabetes	Rheumatoid arthritis	EUR	without Beta cell +PI	Inverse variance weighted	902	0.00466565	0.0362626	0.00323399	0.0251353	1.00324	0.955012	1.0539	0.897624	0.92233
Type 2 diabetes	Rheumatoid arthritis	EUR	without Lipodystrophy	Inverse variance weighted	943	-0.0164028	0.0317514	-0.0113696	0.0220084	0.988695	0.946953	1.03228	0.605434	0.691925
Type 2 diabetes	Rheumatoid arthritis	Meta analysis	without Body fat	Inverse variance weighted		-0.0528435	0.0249971	-0.0366283	0.0173267	0.964034	0.931845	0.997336	0.034517	0.0822532
Type 2 diabetes	Rheumatoid arthritis	Meta analysis	without Obesity	Inverse variance weighted		-0.0618724	0.0192267	-0.0428867	0.013327	0.95802	0.93332	0.983374	0.0012907	0.00605291
Type 2 diabetes	Rheumatoid arthritis	Meta analysis	without Metabolic syndrome	Inverse variance weighted		-0.0522498	0.0193692	-0.0362168	0.0134257	0.964431	0.939384	0.990147	0.00698488	0.0244471
Type 2 diabetes	Rheumatoid arthritis	Meta analysis	without Residual glycaemic	Inverse variance weighted		-0.0593041	0.0305807	-0.0411065	0.0211969	0.959727	0.920671	1.00044	0.0524691	0.108825
Type 2 diabetes	Rheumatoid arthritis	Meta analysis	without Beta cell -PI	Inverse variance weighted		-0.0425088	0.031218	-0.0294648	0.0216387	0.970965	0.930646	1.01303	0.173301	0.302887
Type 2 diabetes	Rheumatoid arthritis	Meta analysis	without Beta cell +PI	Inverse variance weighted		-0.0464874	0.0472204	-0.0322226	0.0327307	0.968291	0.908124	1.03244	0.324881	0.472554
Type 2 diabetes	Rheumatoid arthritis	Meta analysis	without Lipodystrophy	Inverse variance weighted		-0.0476205	0.025702	-0.033008	0.0178153	0.967531	0.93433	1.00191	0.0639118	0.127824
Type 2 diabetes	Rheumatoid arthritis	Meta analysis	without Body fat	Inverse variance weighted		-0.0528435	0.0249971	-0.0366283	0.0173267	0.964034	0.931845	0.997336	0.034517	0.0760652
Type 2 diabetes	Rheumatoid arthritis	Meta analysis	without Obesity	Inverse variance weighted		-0.0618724	0.0192267	-0.0428867	0.013327	0.95802	0.93332	0.983374	0.0012907	0.00514497
Type 2 diabetes	Rheumatoid arthritis	Meta analysis	without Metabolic syndrome	Inverse variance weighted		-0.0522498	0.0193692	-0.0362168	0.0134257	0.964431	0.939384	0.990147	0.00698488	0.0218737
Type 2 diabetes	Rheumatoid arthritis	Meta analysis	without Residual glycaemic	Inverse variance weighted		-0.0593041	0.0305807	-0.0411065	0.0211969	0.959727	0.920671	1.00044	0.0524691	0.102358
Type 2 diabetes	Rheumatoid arthritis	Meta analysis	without Beta cell -PI	Inverse variance weighted		-0.0425088	0.031218	-0.0294648	0.0216387	0.970965	0.930646	1.01303	0.173301	0.290462
Type 2 diabetes	Rheumatoid arthritis	Meta analysis	without Beta cell +PI	Inverse variance weighted		-0.0464874	0.0472204	-0.0322226	0.0327307	0.968291	0.908124	1.03244	0.324881	0.460248
Type 2 diabetes	Rheumatoid arthritis	Meta analysis	without Lipodystrophy	Inverse variance weighted		-0.0476205	0.025702	-0.033008	0.0178153	0.967531	0.93433	1.00191	0.0639118	0.120722
Type 2 diabetes	Rheumatoid arthritis	Meta analysis	without Body fat	Inverse variance weighted		-0.0528435	0.0249971	-0.0366283	0.0173267	0.964034	0.931845	0.997336	0.034517	0.0834683
Type 2 diabetes	Rheumatoid arthritis	Meta analysis	without Obesity	Inverse variance weighted		-0.0618724	0.0192267	-0.0428867	0.013327	0.95802	0.93332	0.983374	0.0012907	0.00575026
Type 2 diabetes	Rheumatoid arthritis	Meta analysis	without Metabolic syndrome	Inverse variance weighted		-0.0522498	0.0193692	-0.0362168	0.0134257	0.964431	0.939384	0.990147	0.00698488	0.0244471
Type 2 diabetes	Rheumatoid arthritis	Meta analysis	without Residual glycaemic	Inverse variance weighted		-0.0593041	0.0305807	-0.0411065	0.0211969	0.959727	0.920671	1.00044	0.0524691	0.112555
Type 2 diabetes	Rheumatoid arthritis	Meta analysis	without Beta cell -PI	Inverse variance weighted		-0.0425088	0.031218	-0.0294648	0.0216387	0.970965	0.930646	1.01303	0.173301	0.311473
Type 2 diabetes	Rheumatoid arthritis	Meta analysis	without Beta cell +PI	Inverse variance weighted		-0.0464874	0.0472204	-0.0322226	0.0327307	0.968291	0.908124	1.03244	0.324881	0.464614
Type 2 diabetes	Rheumatoid arthritis	Meta analysis	without Lipodystrophy	Inverse variance weighted		-0.0476205	0.025702	-0.033008	0.0178153	0.967531	0.93433	1.00191	0.0639118	0.132817
Type 2 diabetes	Schizophrenia	Meta analysis	without Body fat	Inverse variance weighted		-0.0137666	0.0132574	-0.00954229	0.0091893	0.990503	0.972823	1.0085	0.299078	0.444369
Type 2 diabetes	Schizophrenia	Meta analysis	without Obesity	Inverse variance weighted		-0.0168718	0.0127807	-0.0116946	0.00885893	0.988373	0.97136	1.00568	0.186803	0.318523
Type 2 diabetes	Schizophrenia	Meta analysis	without Metabolic syndrome	Inverse variance weighted		-0.0316269	0.013504	-0.0219221	0.00936026	0.978316	0.960532	0.99643	0.0191786	0.0520561
Type 2 diabetes	Schizophrenia	Meta analysis	without Residual glycaemic	Inverse variance weighted		-0.0109931	0.0143108	-0.00761984	0.00991946	0.992409	0.973301	1.01189	0.442386	0.594316
Type 2 diabetes	Schizophrenia	Meta analysis	without Beta cell -PI	Inverse variance weighted		-0.0171283	0.0132296	-0.0118724	0.00917003	0.988198	0.970595	1.00612	0.195425	0.324893
Type 2 diabetes	Schizophrenia	Meta analysis	without Beta cell +PI	Inverse variance weighted		-0.024865	0.0143562	-0.0172351	0.00995094	0.982913	0.963928	1.00227	0.0832725	0.170388
Type 2 diabetes	Schizophrenia	Meta analysis	without Lipodystrophy	Inverse variance weighted		-0.0214435	0.012786	-0.0148635	0.00886258	0.985246	0.96828	1.00251	0.0935209	0.182916
