# Supplementary material for: The effect of type 2 diabetes genetic predisposition on non-cardiovascular comorbidities
Source: Nat Commun. 2025 Oct 10;16:9042. doi: 10.1038/s41467-025-64927-5 (PMC12514310; doi:10.1038/s41467-025-64927-5)
Supplement: Supplementary file 10 — Supplementary Data 8 [file 41467_2025_64927_MOESM10_ESM.xlsx]

## Sheet: Sheet1
Supplementary Data 8: Overview of cardiometabolic traits that are potential confounders of the effects of genetic predisposition for type 2 diabetes, including sample size, genetic similarity group information and reference of the publication.
Trait	Genetic ancestry group	Sample size	PMID	DOI	Summary Statistics DOI or Link
Body fat percentage	EUR	331117	Neale lab		https://www.nealelab.is/uk-biobank
Body mass index	EUR	806834	30124842	https://doi.org/10.1093/hmg/ddy271	https://giant-consortium.web.broadinstitute.org/index.php/GIANT_consortium_data_files
Body mass index	EAS	163835	34594039	https://doi.org/10.1038/s41588-021-00931-x	https://pheweb.jp/downloads
Glucose levels	EUR	140595	33402679	https://doi.org/10.1038/s41467-020-19366-9	https://www.magicinvestigators.org/downloads/
Fasting insulin	EUR	98210	33402679	https://doi.org/10.1038/s41467-020-19366-9	https://www.magicinvestigators.org/downloads/
Glucose levels	EAS	133336	34594039	https://doi.org/10.1038/s41588-021-00931-x	https://pheweb.jp/downloads
Gluteofemoral adipose tissue volume	EUR	38960	35773277	https://doi.org/10.1038/s41467-022-30931-2	https://cvd.hugeamp.org/downloads.html
HDL	EUR	1320016	34887591	https://doi.org/10.1038/s41586-021-04064-3	http://csg.sph.umich.edu/willer/public/glgc-lipids2021
HDL	AFR	99432	34887591	https://doi.org/10.1038/s41586-021-04064-3	http://csg.sph.umich.edu/willer/public/glgc-lipids2021
HDL	EAS	146492	34887591	https://doi.org/10.1038/s41586-021-04064-3	http://csg.sph.umich.edu/willer/public/glgc-lipids2021
HDL	AMR	48057	34887591	https://doi.org/10.1038/s41586-021-04064-3	http://csg.sph.umich.edu/willer/public/glgc-lipids2021
HDL	SAS	40963	34887591	https://doi.org/10.1038/s41586-021-04064-3	http://csg.sph.umich.edu/willer/public/glgc-lipids2021
Proinsulin	EUR	45861	36693378	https://doi.org/10.1016/j.ajhg.2023.01.002	https://magicinvestigators.org/downloads/
Random glucose	EUR	476326	37679419	https://doi.org/10.1038/s41588-023-01462-3	https://magicinvestigators.org/downloads/
Subcutaneos adipose tissue volume	EUR	38960	35773277	https://doi.org/10.1038/s41467-022-30931-2	https://cvd.hugeamp.org/downloads.html
Triglycerides	EUR	1320016	34887591	https://doi.org/10.1038/s41586-021-04064-3	http://csg.sph.umich.edu/willer/public/glgc-lipids2021
Triglycerides	AFR	99432	34887591	https://doi.org/10.1038/s41586-021-04064-3	http://csg.sph.umich.edu/willer/public/glgc-lipids2021
Triglycerides	EAS	146492	34887591	https://doi.org/10.1038/s41586-021-04064-3	http://csg.sph.umich.edu/willer/public/glgc-lipids2021
Triglycerides	AMR	48057	34887591	https://doi.org/10.1038/s41586-021-04064-3	http://csg.sph.umich.edu/willer/public/glgc-lipids2021
Triglycerides	SAS	40963	34887591	https://doi.org/10.1038/s41586-021-04064-3	http://csg.sph.umich.edu/willer/public/glgc-lipids2021
Visceral adipose tissue volume	EUR	38960	35773277	https://doi.org/10.1038/s41467-022-30931-2	https://cvd.hugeamp.org/downloads.html
Waist-to-hip ratio	EUR	697734	30239722	https://doi.org/10.1093/hmg/ddy327	https://doi.org/10.5281/zenodo.1251813
